# Supplementary material for: Colposcopy and Loop Electrosurgical Excision Procedure: A Simulated Exercise
Source: MedEdPORTAL. 2023 Sep 8;19:11344. doi: 10.15766/mep_2374-8265.11344 (PMC10485179; doi:10.15766/mep_2374-8265.11344)
Supplement: Supplementary file 1 — Facilitators Guide.docxColposcopy LEEP Didactics.pptxQuestionnaires.docx [file mep_2374-8265.11344-s001.zip]

Archive with 4 entries (4 files):
- C. Questionnaires.docx
- A. Facilitators Guide.docx
- B. Colposcopy LEEP Didactics.pptx
- _Educational Summary Report_11344.pdf
